# Supplementary material for: DXA reference values and anthropometric screening for visceral obesity in Western Australian adults
Source: Sci Rep. 2020 Oct 30;10:18731. doi: 10.1038/s41598-020-73631-x (PMC7599223; doi:10.1038/s41598-020-73631-x)
Supplement: Supplementary file 5 — Supplementary information 5 [file 41598_2020_73631_MOESM5_ESM.txt]

Supplementary Table 1. Anthropometric and DXA-derived body composition variables by sex and age group.

				Age (years)
				All (18-65)		18-24			25-34			35-44			45-54			55-65
Females							
n				738			163			208			123			147			97
Height (cm)			165.9 ± 6.5		166.9 ± 6.9		166.3 ± 6.5		166.6 ± 6.1		165.8 ± 6.1		162.9 ± 6.2*
Weight (kg)			63.5 (57.4-71.0)	60.5 (54.7-66.3)	63.8 (58.5-71.0)*	66.0 (59.3-72.3)	63.5 (57.9-72.9)	64.2 (57.4-71.2)
Body mass index (kg/m2)		23.0 (21.1-25.6)	21.8 (19.9-23.2)	23.3 (21.3-25.6)*	23.3 (21.6-26.4)	23.2 (21.4-26.2)	24.0 (21.7-27.0)
Waist circumference (cm)	72.2 (67.9-79.3)	68.6 (64.8-72.0)	71.8 (67.8-77.0)*	74.7 (68.8-80.5)	74.8 (69.7-82.2)	76.4 (70.4-84.4)
Waist-Hip ratio			0.75 ± 0.06		0.73 ± 0.05		0.74 ± 0.05		0.75 ± 0.05		0.76 ± 0.06		0.77 ± 0.06
Waist-height ratio		0.44 (0.41-0.48)	0.41 (0.39-0.44)	0.43 (0.41-0.47)*	0.45 (0.41-0.48)	0.45 (0.42-0.49)	0.47 (0.43-0.51)
Visceral adipose tissue (kg)	0.17 (0.07-0.36)	0.07 (0.02-0.14)	0.16 (0.07-0.30)*	0.22 (0.10-0.45)	0.24 (0.13-0.50)	0.43 (0.17-0.78)*
Abdominal fat (kg)		1.10 (0.69-1.77)	0.80 (0.58-1.18)	1.11 (0.71-1.68)*	1.20 (0.69-1.93)	1.29 (0.77-2.03)	1.54 (1.00-2.34)
Android-gynoid fat ratio	0.32 ± 0.13		0.26 ± 0.09		0.30 ± 0.11*		0.32 ± 0.13		0.34 ± 0.13		0.40 ± 0.14*
Percentage body fat (%)		30.3 ± 7.9		27.7 ± 6.6		29.8 ± 7.6*		30.2 ± 8.6		31.3 ± 8.0		34.3 ± 7.9*
Fat mass index (kg/m2)		6.8 (5.2-8.7)		5.9 (4.9-7.0)		6.8 (5.2-8.6)*		6.9 (5.1-8.8)		7.2 (5.6-9.4)		8.2 (6.1-10.1)
						
Males						
n				677			153			212			146			85			81
Height (cm)			179.3 ± 7.2		179.8 ± 7.9		180.5 ± 6.7		178.3 ± 7.6		179.0 ± 5.6		177.5 ± 7.3
Weight (kg)			82.5 (74.7-91.9)	76.7 (69.8-85.5)	83.0 (76.5-90.2)*	83.3 (75.6-93.2)	86.8 (79.1-96.7)	84.2 (74.6-95.7)
Body mass index (kg/m2)		25.8 (23.5-28.0)	24.1 (22.2-25.9)	25.8 (23.4-27.7)*	26.0 (24.1-28.6)	27.4 (25.5-29.6)	26.5 (24.7-29.2)
Waist circumference (cm)	83.7 (78.2-92.0)	77.9 (74.8-82.8)	83.0 (78.2-88.77)*	85.2 (80.6-92.9)*	93.3 (85.1-99.8)*	92.2 (85.2-100.1)
Waist-hip ratio			0.86 ± 0.07		0.81 ± 0.04		0.84 ± 0.05*		0.87 ± 0.06*		0.91 ± 0.07*		0.92 ± 0.07
Waist-height ratio		0.47 (0.44-0.51)	0.44 (0.41-0.46)	0.46 (0.43-0.50)*	0.48 (0.45-0.51)*	0.52 (0.48-0.56)*	0.52 (0.48-0.55)
Visceral adipose tissue (kg)	0.43 (0.24-1.00)	0.21 (0.112-0.35)	0.37 (0.22-0.62)*	0.51 (0.31-1.09)*	1.14 (0.54-1.85)*	1.23 (0.66-1.83)
Abdominal fat (kg)		1.30 (0.74-2.20)	0.79 (0.51-1.16)	1.20 (0.73-1.88)*	1.47 (0.91-2.26)	2.25 (1.42-3.31)*	2.19 (1.62-3.09)
Android-gynoid fat ratio	0.51 ± 0.20		0.38 ± 0.12		0.46 ± 0.15*		0.54 ± 0.18*		0.67 ± 0.19*		0.69 ± 0.21
Percentage body fat (%)		22.3 ± 7.6		18.7 ± 5.6		21.2 ± 7.2*		23.0 ± 8.4		26.4 ± 7.0*		26.3 ± 6.8
Fat mass index (kg/m2)		5.4 (3.9-7.5)		4.2 (3.3-5.3)		5.1 (3.8-6.7)*		5.8 (4.2-7.9)		7.0 (5.1-9.1)*		7.3 (5.6-8.8)

Study cohort characteristics by sex and age. Normally distributed variables represented by mean ± standard deviation. Non-normally distributed variables represented with median (25th percentile – 75th percentile). A bold * denotes p < 0.0063 versus preceding age group.
